# Supplementary material for: Robotic Rehabilitation Using the Hybrid Assistive Limb for Drop Fingers in a Patient with Cervical Spondylotic Radiculopathy: A Case Report
Source: J Clin Med. 2026 Jul 2;15(13):5182. doi: 10.3390/jcm15135182 (PMC13363436; doi:10.3390/jcm15135182)
Supplement: Supplementary file 1 [file jcm-15-05182-s001.zip]

Archive with 1 entries (1 files):
- Video S1-S5.mp4
